# Supplementary material for: Valorizing Agro-Industrial By-Products for Sustainable Cultivation of Chlorella sorokiniana: Enhancing Biomass, Lipid Accumulation, Metabolites, and Antimicrobial Potential
Source: Metabolites. 2025 Mar 20;15(3):212. doi: 10.3390/metabo15030212 (PMC11943808; doi:10.3390/metabo15030212)
Supplement: Supplementary file 1 [file metabolites-15-00212-s001.zip]

Archive with 1 entries (1 files):
- metabolites-3517782-supplementary.pdf
